# Supplementary material for: Medication-Wide Association Study Plus (MWAS+): A Proof of Concept Study on Drug Repurposing
Source: Med Sci (Basel). 2022 Aug 31;10(3):48. doi: 10.3390/medsci10030048 (PMC9503040; doi:10.3390/medsci10030048)
Supplement: Supplementary file 1 [file medsci-10-00048-s001.zip]

Archive with 1 entries (1 files):
- medsci-1820240-supplementary.pdf
